# Supplementary material for: Molecular Modeling, Synthesis and Biological Evaluation of N-Phenyl-4-Hydroxy-6-Methyl-2-Quinolone-3-CarboxAmides as Anticancer Agents
Source: Molecules. 2020 Nov 16;25(22):5348. doi: 10.3390/molecules25225348 (PMC7698136; doi:10.3390/molecules25225348)
Supplement: Supplementary file 1 [file molecules-25-05348-s001.xlsx]

## Sheet: S1
Supplementary table S1. Drug-like and alvaDesc molecular properties
NAME	Ro5	cRo5	DLS_01	DLS_02	DLS_03	DLS_04	DLS_05	DLS_06	DLS_07	DLS_cons	LLS_01	LLS_02	CMC-80	CMC-50	Inflammat-80	Inflammat-50	Depressant-80	Depressant-50	Psychotic-80	Psychotic-50	Hypertens-80	Hypertens-50	Hypnotic-80	Hypnotic-50	Neoplastic-80	Neoplastic-50	Infective-80	Infective-50
Mol5	0	1	1	1	1	0.8	0.5	1	1	0.9	0.666667	1	1	0	0	0	0	0	0	0	1	0	1	1	1	0	1	0
Mol7	0	1	1	1	1	0.6	0	1	1	0.8	0.666667	1	1	1	1	0	1	0	0	0	1	1	1	0	1	1	1	1
Mol8	0	1	1	1	1	0.4	0	1	1	0.771429	0.666667	1	1	0	0	0	0	0	0	0	1	0	1	0	1	1	1	0
Mol9	0	1	1	1	1	0.6	0	1	1	0.8	0.5	1	1	1	1	0	1	0	0	0	1	1	1	0	1	1	1	1
Mol10	0	1	1	1	1	0.6	0	1	1	0.8	0.166667	1	1	1	1	0	1	0	0	0	1	1	1	0	1	1	1	1
Mol11	0	1	1	1	1	0.6	0	1	1	0.8	0.333333	1	1	1	1	0	1	0	0	0	1	1	1	0	1	1	1	1
Mol12	0	1	1	1	1	0.6	0	1	1	0.8	0.5	1	1	1	1	0	1	0	0	0	1	1	1	0	1	1	1	1
Mol13	0	1	1	1	1	0.6	0	1	1	0.8	0.333333	1	1	1	1	0	1	1	0	0	1	1	1	0	1	1	1	1
Mol14	0	1	1	1	1	0.4	0	1	1	0.771429	0.333333	1	1	1	1	0	1	0	0	0	1	1	1	0	1	1	1	1
Mol15	0	1	1	1	1	0.4	0	1	1	0.771429	0.333333	1	1	1	1	0	1	0	0	0	1	1	1	0	1	1	1	1
Mol16	0	1	1	1	1	0.4	0	1	1	0.771429	0.333333	1	1	1	1	0	1	0	0	0	1	1	1	0	1	1	1	1
Mol17	0	1	1	1	1	0.4	0	1	1	0.771429	0.333333	1	1	1	1	1	1	0	0	0	1	1	0	0	1	1	1	1
Mol18	0	1	1	1	1	0.4	0	1	1	0.771429	0.333333	1	1	1	1	1	1	0	0	0	1	1	0	0	1	1	1	1
Mol19	0	1	1	1	1	0.4	0	1	1	0.771429	0.333333	1	1	1	1	1	1	0	0	0	1	1	0	0	1	1	1	1
Mol20	0	1	1	1	1	0.4	0	1	1	0.771429	0.333333	1	1	1	1	0	1	0	0	0	1	1	1	0	1	1	1	1
Mol21	0	1	1	1	1	0.4	0	1	1	0.771429	0.333333	1	1	1	1	0	1	0	0	0	1	1	1	0	1	1	1	1
Mol22	0	1	1	1	1	0.4	0	1	1	0.771429	0.333333	1	1	1	1	0	1	0	0	0	1	1	1	0	1	1	1	1
Mol23	0	1	1	1	1	0.6	0	1	1	0.8	0.333333	1	1	1	1	0	1	0	0	0	1	1	1	0	1	1	1	1
Mol24	0	1	1	1	1	0.4	0	1	1	0.771429	0.333333	1	1	1	1	0	1	0	0	0	1	1	0	0	1	1	1	1
Mol25	0	1	1	1	1	0.6	0	1	1	0.8	0.333333	1	1	1	1	0	1	0	0	0	1	1	1	0	1	1	1	1
Mol26	0	1	1	1	1	0.6	0	1	1	0.8	0.5	1	1	1	1	0	1	1	0	0	1	1	1	0	1	1	1	1
Mol27	0	1	1	1	1	0.6	0	1	1	0.8	0.333333	1	1	1	1	0	1	0	1	0	1	1	1	0	1	1	1	1
